# Supplementary material for: Opportunities and Challenges of Visual Large Language Models in Imaging Diagnostics: Lessons from Brain Metastasis Detection in Clinical MRI
Source: Diagnostics (Basel). 2026 Mar 3;16(5):749. doi: 10.3390/diagnostics16050749 (PMC12984547; doi:10.3390/diagnostics16050749)
Supplement: Supplementary file 1 [file diagnostics-16-00749-s001.zip]

Archive with 2 entries (2 files):
- Supplementary Figure 1 Caption.pdf
- Supplementary Figure 1.TIF
